# Supplementary material for: The impact of obesity and weight loss treatment on metabolic parameters, cardiovascular autonomic and sensory nerve function and in vitro fertilization outcomes in infertile women: a pilot study
Source: Front Endocrinol (Lausanne). 2025 May 20;16:1548587. doi: 10.3389/fendo.2025.1548587 (PMC12129780; doi:10.3389/fendo.2025.1548587)
Supplement: Supplementary file 1 [file Table1.xlsx]

## Sheet: finalists vs control
Category	control (45)	1st measurement (16)	2nd meaddurement(16)	n1 (control)	n2 (1st m.)	var1	var2	T-statistic	P-value	significance	effect size	sample size 0,8 power - 0.05 p	Power % (alpha 0.05)	n1 (control)	n2 (2nd m.)	var1	var2	T-statistic	P-value	significance	effect size	sample size 0,8 power - 0.05 p	Power % (alpha 0.05)
ACE inhibitor or ARB	0.022 ± 0.149	0.0 ± 0.0	0.0 ± 0.0	45	16	0.0217284	0	1	0.322778	n.s.	0.172621	527.767		45	16	0.0217284	0	1	0.322778	n.s.	0.172621	527.767
ß-Blocker	0 ± 0.0	0 ± 0.0	0 ± 0.0	45	16	0	0			no data.		[10.]		45	16	0	0			no data.		[10.]
Ca-antagonist	0 ± 0.0	0 ± 0.0	0 ± 0.0	45	16	0	0			no data.		[10.]		45	16	0	0			no data.		[10.]
Imidazolidine receptor agonist	0 ± 0.0	0 ± 0.0	0 ± 0.0	45	16	0	0			no data.		[10.]		45	16	0	0			no data.		[10.]
Diuretics	0 ± 0.0	0 ± 0.0	0 ± 0.0	45	16	0	0			no data.		[10.]		45	16	0	0			no data.		[10.]
Bromocriptin	0.022 ± 0.149	0.0 ± 0.0	0.0 ± 0.0	45	16	0.0217284	0	1	0.322778	n.s.	0.172621	527.767		45	16	0.0217284	0	1	0.322778	n.s.	0.172621	527.767
Statin	0.022 ± 0.149	0.0 ± 0.0	0.0 ± 0.0	45	16	0.0217284	0	1	0.322778	n.s.	0.172621	527.767		45	16	0.0217284	0	1	0.322778	n.s.	0.172621	527.767
Liraglutid	0 ± 0.0	1 ± 0.0	1 ± 0.0	45	16	0	0	-inf	0	no data.	-inf	[10.]		45	16	0	0	-inf	0	no data.	-inf	[10.]
Weight (kg)	59.562 ± 6.201	104.288 ± 16.642	89.088 ± 15.739	45	16	37.5952	259.657	-10.4939	1.02584e-08	***	-4.49302	2.24324	1	45	16	37.5952	232.229	-7.30494	1.37586e-06	***	-3.08407	2.98756	1
BMI (kg/m2)	21.113 ± 2.024	38.448 ± 5.018	32.878 ± 5.196	45	16	4.00648	23.6029	-13.436	2.11115e-10	***	-5.63709	2.00249	1	45	16	4.00648	25.3156	-8.82171	1.11352e-07	***	-3.73537	2.53525	1
Waist (cm)	69.045 ± 5.456	108.733 ± 20.048	94.0 ± 13.578	44	15	29.0888	375.129	-7.57212	1.89849e-06	***	-3.60542	2.6053	1	44	16	29.0888	172.844	-7.14464	1.76264e-06	***	-2.98801	3.08238	1
Hip (cm)	94.739 ± 5.09	120.133 ± 15.212	115.625 ± 12.537	44	15	25.3237	215.982	-6.34546	1.28109e-05	***	-2.90561	3.17193	1	44	16	25.3237	147.359	-6.47258	6.02091e-06	***	-2.69952	3.43598	1
WHR	0.729 ± 0.046	0.916 ± 0.211	0.812 ± 0.078	44	15	0.00206331	0.0416981	-3.38911	0.00423586	**	-1.66323	6.78373	0.926	44	15	0.00206331	0.00570354	-3.88453	0.0011455	**	-1.49035	8.14945	0.974
Sodium (mmol/L)	138.163 ± 2.046	138.933 ± 2.549	138.786 ± 1.528	43	15	4.08978	6.06222	-1.05803	0.302258	n.s.	-0.353023	126.927		43	14	4.08978	2.16837	-1.21197	0.235144	n.s.	-0.321702	152.647
Potassium (mmol/L)	4.263 ± 0.341	4.533 ± 0.358	4.557 ± 0.279	43	15	0.113499	0.119556	-2.5516	0.0176773	*	-0.783688	26.5548	0.721	43	14	0.113499	0.072449	-3.23574	0.00322576	**	-0.899116	20.4244	0.911
Adjusted calcium (mmol/L)	2.31 ± 0.056	2.304 ± 0.104	2.342 ± 0.083	40	15	0.003005	0.010039	0.205819	0.839363	n.s.	0.0811436	2385.08		40	13	0.003005	0.00641302	-1.27542	0.220816	n.s.	-0.499194	63.9684
Magnesium (mmol/L)	0.881 ± 0.059	0.871 ± 0.099	0.864 ± 0.087	39	14	0.003443	0.00917806	0.356252	0.726178	n.s.	0.14008	800.948		39	13	0.003443	0.00694675	0.654039	0.522419	n.s.	0.252508	247.164
Glucose (mmol/L)	4.7 ± 0.504	5.05 ± 0.543	4.92 ± 0.397	45	16	0.248444	0.27625	-2.25627	0.0331189	*	-0.680662	34.8692	0.616	45	15	0.248444	0.146933	-1.7316	0.0935081	n.s.	-0.457977	75.8151	0.424
Insulin (mIU/L)	5.81 ± 4.487	14.773 ± 9.577	10.678 ± 8.369	21	11	19.1771	83.3729	-2.93976	0.0120489	*	-1.35135	9.65777	0.836	21	9	19.1771	62.2506	-1.64669	0.130544	n.s.	-0.830128	23.7793	0.436
HOMA-A-Index	1.26 ± 0.998	3.477 ± 2.5	2.404 ± 1.873	21	11	0.948929	5.68371	-2.82484	0.0156592	*	-1.33718	9.83888	0.807	21	9	0.948929	3.11668	-1.7311	0.114088	n.s.	-0.874255	21.542	0.472
HbAc1% (%)	5.198 ± 0.262	5.4 ± 0.378	5.118 ± 0.183	40	15	0.0667438	0.133333	-1.91045	0.0710792	n.s.	-0.682207	34.7161		40	11	0.0667438	0.0305785	1.14855	0.262798	n.s.	0.320234	154.04
Total protein (g/L)	73.381 ± 3.8	70.643 ± 7.732	71.917 ± 3.029	42	14	14.093	55.5153	1.27469	0.22163	n.s.	0.543782	54.0642		42	12	14.093	8.40972	1.39093	0.178201	n.s.	0.401159	98.5142
Albumin (g/L)	48.186 ± 2.13	46.333 ± 2.225	46.769 ± 1.481	43	15	4.4305	4.62222	2.80699	0.00986832	**	0.860092	22.2225	0.802	43	13	4.4305	2.02367	2.70606	0.0113687	*	0.707068	32.3878	0.806
Total cholesterol (mmol/L)	4.752 ± 0.87	5.191 ± 0.76	4.976 ± 0.847	42	16	0.739209	0.541561	-1.88933	0.0682624	n.s.	-0.522006	58.5843		42	13	0.739209	0.661824	-0.829834	0.416198	n.s.	-0.259541	234.002
Triglyceride (mmol/L)	0.876 ± 0.371	1.599 ± 0.616	1.328 ± 0.766	42	16	0.134218	0.356273	-4.39386	0.000302369	***	-1.60533	7.19117	0.993	42	13	0.134218	0.541398	-2.05491	0.0593537	n.s.	-0.924333	19.3819	0.618
HDL-cholesterol (mmol/L)	1.778 ± 0.424	1.319 ± 0.369	1.442 ± 0.287	37	15	0.174884	0.127313	3.88635	0.000528841	***	1.12126	13.5171	0.973	37	13	0.174884	0.0758284	3.18612	0.00325492	**	0.854629	22.4942	0.91
LDL-cholesterol (mmol/L	2.506 ± 0.743	3.181 ± 0.691	2.927 ± 0.726	36	15	0.536434	0.445806	-3.1046	0.00431755	**	-0.92568	19.3286	0.875	36	13	0.536434	0.486144	-1.77965	0.0891245	n.s.	-0.56946	49.3862	0.466
C-reactive protein (mg/L)	1.472 ± 1.063	10.314 ± 9.34	7.483 ± 9.339	39	14	1.10151	81.0112	-3.534	0.0036191	**	-1.84056	5.77226	0.942	39	12	1.10151	79.9497	-2.22541	0.0477269	*	-1.32915	9.94418	0.671
ASAT/GOT (U/L)	18.956 ± 6.54	22.0 ± 5.028	20.133 ± 4.719	45	15	41.8202	23.6	-1.87509	0.0702005	n.s.	-0.490337	66.2642		45	15	41.8202	20.7822	-0.754783	0.455681	n.s.	-0.191511	428.967
ALAT/GPT (U/L)	18.111 ± 8.781	30.733 ± 10.152	25.267 ± 11.492	45	15	75.3877	96.1956	-4.30803	0.000299092	***	-1.3824	9.28031	0.991	45	15	75.3877	123.262	-2.20638	0.0393766	*	-0.752722	28.6983	0.597
Alkaline phosphatase (U/L)	56.156 ± 13.514	75.733 ± 22.852	68.133 ± 19.932	45	15	178.576	487.396	-3.14009	0.00584644	**	-1.20356	11.8783	0.881	45	15	178.576	370.782	-2.16731	0.0434998	*	-0.782273	26.6472	0.582
Gamma GT (U/L)	11.533 ± 4.765	33.933 ± 29.654	25.133 ± 29.017	45	15	22.2044	820.729	-2.91307	0.0111812	*	-1.47867	8.25981	0.83	45	15	22.2044	785.849	-1.80713	0.0918922	n.s.	-0.915946	19.7191	0.439
Total bilirubin (μmol/L)	9.567 ± 5.914	7.864 ± 3.186	7.779 ± 2.775	45	14	34.196	9.42801	1.38887	0.172253	n.s.	0.314435	159.739		45	14	34.196	7.15026	1.55211	0.127259	n.s.	0.333464	142.136
eGFR (mL/min/1.73m2)	91.06 ± 12.913	95.325 ± 13.808	98.714 ± 18.165	43	16	162.862	178.737	-1.07306	0.293336	n.s.	-0.32419	150.328		43	15	162.862	307.957	-1.50475	0.148684	n.s.	-0.531309	56.5851
Uric acid (μmol/L)	219.1 ± 45.794	321.857 ± 76.003	293.769 ± 87.948	40	14	2044.69	5363.84	-4.76509	0.000196672	***	-1.8708	5.62876	0.997	40	13	2044.69	7139.87	-2.9346	0.0107562	*	-1.27614	10.6904	0.859
Iron (μmol/L)	16.823 ± 7.941	15.467 ± 6.601	14.569 ± 6.448	39	15	61.4356	40.6622	0.637919	0.528295	n.s.	0.178404	494.169		39	13	61.4356	38.376	1.02716	0.314116	n.s.	0.296206	179.881
Ferritin (ng/mL)	38.353 ± 21.62	56.523 ± 26.217	67.312 ± 33.839	17	13	439.94	634.439	-2.02685	0.0543968	n.s.	-0.766688	27.6994		17	8	439.94	1001.93	-2.217	0.0515067	n.s.	-1.11575	13.64
White blood cell count (G/L)	6.312 ± 1.359	7.782 ± 1.914	7.989 ± 1.963	44	16	1.80399	3.43341	-2.8259	0.0101968	*	-0.966448	17.8199	0.806	44	15	1.80399	3.59606	-3.06756	0.00639773	**	-1.09645	14.0856	0.884
Red blood cell count (T/L)	4.48 ± 0.278	4.77 ± 0.429	4.726 ± 0.419	44	16	0.0756952	0.17285	-2.51222	0.0207957	*	-0.893103	20.6861	0.712	44	14	0.0756952	0.162653	-2.05297	0.0559735	n.s.	-0.775044	27.1273	0.587
Hemoglobin (g/L)	133.0 ± 9.218	134.0 ± 8.618	135.467 ± 7.482	44	16	83.0455	69.625	-0.390049	0.699414	n.s.	-0.110292	1291.42		44	15	83.0455	52.2489	-1.03651	0.308343	n.s.	-0.279555	201.829
Hematocrit (L/L)	0.39 ± 0.023	0.408 ± 0.027	0.408 ± 0.025	44	16	0.000506767	0.00066875	-2.30061	0.0306483	*	-0.724157	30.9248	0.66	44	15	0.000506767	0.000562667	-2.46521	0.0216675	*	-0.765342	27.7932	0.712
Mean cellular volume (fL)	87.223 ± 3.501	82.05 ± 15.131	86.267 ± 3.628	44	16	11.9781	214.64	1.35433	0.194941	n.s.	0.625916	41.0515		44	15	11.9781	12.2822	0.889267	0.382861	n.s.	0.270648	215.266
Thrombocyte (G/L)	256.114 ± 59.931	312.188 ± 38.144	305.8 ± 59.206	44	16	3510.15	1364.03	-4.26857	0.000109181	***	-1.01715	16.1918	0.99	44	15	3510.15	3271.63	-2.79809	0.0098574	**	-0.831515	23.7035	0.817
Parathormone (pmol/L)	3.203 ± 1.355	6.267 ± 10.631	3.408 ± 1.417	34	15	1.78323	105.484	-1.11217	0.28454	n.s.	-0.518198	59.434		34	12	1.78323	1.84076	-0.436531	0.667475	n.s.	-0.149799	700.515
25OHD3/D2-vitamin (nmol/L)	80.989 ± 42.042	66.867 ± 24.55	103.9 ± 44.089	36	15	1718.45	562.505	1.49462	0.14227	n.s.	0.372836	113.896		36	11	1718.45	1767.15	-1.52465	0.146895	n.s.	-0.539014	55.0073
TSH (mIU/L)	2.574 ± 1.523	2.249 ± 1.517	2.421 ± 1.298	42	15	2.26398	2.14898	0.712217	0.482981	n.s.	0.213856	344.199		42	14	2.26398	1.56416	0.364269	0.71861	n.s.	0.103691	1460.97
fT3 (pmol/L)	5.106 ± 0.785	4.44 ± 0.365	nan ± nan	17	5	0.579377	0.1064	2.65693	0.0177582	*	0.924239	19.3856	0.757	17	0	0.579377				no data.		[10.]
fT4 (pmol/L)	16.237 ± 2.115	15.75 ± 4.352	17.2 ± 3.859	19	8	4.23917	16.5725	0.301752	0.770152	n.s.	0.166741	565.578		19	3	4.23917	9.92667	-0.42242	0.710559	n.s.	-0.410088	94.3132
Anti-TG (IU/mL)	49.758 ± 77.367	20.292 ± 20.259	35.8 ± 35.334	19	13	5670.59	378.873	1.5827	0.128115	n.s.	0.480815	68.8753		19	3	5670.59	832.327	0.516182	0.624792	n.s.	0.188005	445.081
Anti-TPO (IU/mL)	19.018 ± 40.453	33.321 ± 64.523	43.333 ± 62.065	17	14	1540.21	3865.88	-0.720945	0.478896	n.s.	-0.271817	213.428		17	3	1540.21	2568.06	-0.654487	0.571989	n.s.	-0.560405	50.9626
Testosterone (nmol/L)	1.129 ± 0.646	1.09 ± 0.883	28.996 ± 96.37	24	13	0.400244	0.720492	0.139245	0.890712	n.s.	0.0526316	5667.84		24	12	0.400244	8513.23	-1.0017	0.338016	n.s.	-0.508362	61.7175
SHBG (nmol/L)	76.96 ± 40.344	41.592 ± 39.352	57.242 ± 62.686	25	13	1562.52	1429.45	2.60574	0.0152319	*	0.88384	21.0999	0.741	25	12	1562.52	3602.07	0.995208	0.334892	n.s.	0.406664	95.8913	0.176
DHEAS (umol/L)	6.246 ± 3.182	6.782 ± 3.965	10.647 ± 16.951	22	13	9.66527	14.5143	-0.414158	0.682934	n.s.	-0.153464	667.499		22	11	9.66527	261.209	-0.853602	0.412638	n.s.	-0.441093	81.6535
Cortisol (nmol/L)	345.941 ± 102.326	325.0 ± 135.778	384.0 ± 150.9	17	9	9854.76	16387.3	0.405701	0.691586	n.s.	0.182785	470.81		17	7	9854.76	19517.7	-0.611875	0.556864	n.s.	-0.323683	150.796
Prolactin (mIU/L)	370.565 ± 190.311	443.714 ± 257.573	386.167 ± 156.045	23	14	34643.7	61604.8	-0.920603	0.367397	n.s.	-0.335957	140.048		23	12	34643.7	22320.8	-0.259884	0.796949	n.s.	-0.0868595	2081.62
Autonome score	1.227 ± 1.327	1.688 ± 1.702	2.312 ± 1.401	44	16	1.72107	2.71484	-0.978953	0.33825	n.s.	-0.321079	153.235	0.164	44	16	1.72107	1.83984	-2.69062	0.0124231	*	-0.805934	25.1652	0.767
Heart rate changes during deep inhalation (1/min)	26.091 ± 5.858	28.125 ± 8.74	25.875 ± 6.163	44	16	33.5372	71.6094	-0.863121	0.398246	n.s.	-0.302565	172.44		44	16	33.5372	35.6094	0.121576	0.904187	n.s.	0.0363578	11876.2
Valsalva-ratio	1.518 ± 0.231	1.372 ± 0.19	1.387 ± 0.169	44	16	0.0521706	0.0339277	2.47493	0.0187793	*	0.659522	37.0745	0.698	44	16	0.0521706	0.0266687	2.38766	0.0222472	*	0.602765	44.1869	0.667
Systolic RR response to standing up (mmHg)	1.909 ± 3.529	3.188 ± 5.718	4.0 ± 4.633	44	16	12.1736	30.6523	-0.838126	0.412212	n.s.	-0.303945	170.887		44	16	12.1736	20.125	-1.64036	0.115373	n.s.	-0.543748	54.0709
30/15 ratio	1.118 ± 0.133	1.048 ± 0.101	1.922 ± 3.491	44	16	0.0174088	0.00961523	2.17189	0.0367152	*	0.557746	51.4402	0.584	44	16	0.0174088	11.4233	-0.920506	0.371861	n.s.	-0.451692	77.9121	0.149
Diastolic RR response to handgrip (mmHg)	12.465 ± 7.469	14.357 ± 8.13	11.533 ± 6.49	43	14	54.4813	61.3724	-0.771252	0.449296	n.s.	-0.247973	256.251		43	15	54.4813	39.3156	0.45987	0.649169	n.s.	0.128764	947.737
Systolic RR (mmHg)	113.364 ± 13.863	133.312 ± 12.908	127.5 ± 15.756	44	16	187.822	156.215	-5.18857	1.58034e-05	***	-1.46438	8.39847	0.999	44	16	187.822	232.75	-3.17014	0.00413216	**	-0.983275	17.2514	0.887
Diastolic RR (mmHg)	69.364 ± 11.475	85.0 ± 10.82	80.438 ± 10.456	44	16	128.686	109.75	-4.8699	3.91195e-05	***	-1.38261	9.27783	0.998	44	16	128.686	102.496	-3.53277	0.00139513	**	-0.986935	17.1316	0.942
NM2000 (CPT)	172.133 ± 39.9	199.8 ± 47.125	195.643 ± 70.198	45	15	1556.6	2072.69	-2.0428	0.0537597	n.s.	-0.662544	36.7463		45	14	1556.6	4575.8	-1.1945	0.250021	n.s.	-0.484678	67.7975
NM250 (CPT)	69.267 ± 28.47	71.667 ± 35.75	95.571 ± 49.589	45	15	792.551	1192.89	-0.236228	0.815628	n.s.	-0.0789792	2517.55		45	14	792.551	2283.39	-1.89024	0.0772672	n.s.	-0.763651	27.9119
NM5 (CPT)	47.511 ± 27.798	59.8 ± 33.656	57.429 ± 31.814	45	15	755.539	1057.23	-1.27644	0.215901	n.s.	-0.419142	90.3247		45	14	755.539	939.816	-1.04851	0.307171	n.s.	-0.344799	133.007
NP2000 (CPT)	318.622 ± 86.347	332.533 ± 92.599	345.429 ± 156.549	45	15	7290.15	8002.92	-0.51231	0.613386	n.s.	-0.158266	627.663		45	14	7290.15	22757	-0.612371	0.549151	n.s.	-0.251674	248.797
NP250 (CPT)	169.178 ± 48.742	144.333 ± 68.902	181.857 ± 124.235	45	15	2322.99	4431.02	1.29283	0.211657	n.s.	0.457557	75.9525		45	14	2322.99	14331.8	-0.373044	0.7146	n.s.	-0.173283	523.747
NP5 (CPT)	99.2 ± 40.504	90.867 ± 36.351	83.0 ± 45.375	45	15	1604.12	1233.32	0.746698	0.46181	n.s.	0.210749	354.395		45	14	1604.12	1911.86	1.19583	0.24583	n.s.	0.388814	104.806
RR	7.711 ± 0.458	7.5 ± 0.516	7.733 ± 0.458	45	16	0.205432	0.25	1.4453	0.161336	n.s.	0.445574	80.0389		45	15	0.205432	0.195556	-0.162779	0.872052	n.s.	-0.0484973	6675.2
RH	7.578 ± 0.543	7.125 ± 0.806	7.0 ± 0.655	45	16	0.288395	0.609375	2.08453	0.0501078	n.s.	0.729512	30.4874	0.55	45	15	0.288395	0.4	3.08281	0.0056827	**	1.01007	16.4044	0.886
LR	7.622 ± 0.49	7.438 ± 0.512	7.733 ± 0.458	45	16	0.235062	0.246094	1.25258	0.221753	n.s.	0.37242	114.149		45	15	0.235062	0.195556	-0.799576	0.431323	n.s.	-0.230211	297.163
LH	7.467 ± 0.625	7.25 ± 0.683	7.2 ± 0.414	45	16	0.382222	0.4375	1.11362	0.276236	n.s.	0.338307	138.123		45	15	0.382222	0.16	1.8802	0.06805	n.s.	0.458727	75.5705
SMM (kg)	24.373 ± 2.529	29.692 ± 3.677	28.669 ± 3.995	45	12	6.25618	12.3958	-4.72098	0.00033452	***	-1.90144	5.49057	0.997	45	13	6.25618	14.7314	-3.6705	0.00229817	**	-1.47809	8.26534	0.943
FFMI	15.812 ± 1.155	19.392 ± 1.793	19.042 ± 2.12	43	13	1.30382	2.96686	-6.78771	5.83972e-06	***	-2.70483	3.42836	1	43	12	1.30382	4.1191	-5.07234	0.000220304	***	-2.28946	4.2099	1
PBF%	24.709 ± 5.162	46.962 ± 3.814	42.515 ± 6.501	45	13	26.0501	13.4301	-17.011	1.24388e-15	***	-4.5375	2.23051	1	45	13	26.0501	39.0136	-9.08308	7.5165e-08	***	-3.25155	2.8432	1
WholeBodyPhaseAngle	5.241 ± 0.611	5.754 ± 0.378	5.375 ± 0.531	40	13	0.36457	0.131716	-3.60083	0.00100978	**	-0.90817	20.0401	0.949	40	12	0.36457	0.258542	-0.742067	0.466435	n.s.	-0.226152	307.89	0.115
Bone Mineral Content (kg)	2.658 ± 0.275	2.911 ± 0.405	2.998 ± 0.412	45	13	0.0737004	0.151684	-2.11263	0.0514406	n.s.	-0.822537	24.2009	0.639	45	13	0.0737004	0.156833	-2.79751	0.0133929	*	-1.09846	14.038	0.8
Basal Metabolic Rate (kcal)	1331.956 ± 91.242	1505.077 ± 140.119	1492.077 ± 145.601	45	13	8140.13	18123	-4.20469	0.000759579	***	-1.66986	6.73983	0.988	45	13	8140.13	19569	-3.75769	0.00193619	**	-1.5209	7.87304	0.964
VisceralisFatArea (cm2)	63.164 ± 18.539	218.562 ± 32.69	187.868 ± 57.046	42	13	335.508	986.432	-16.3453	9.96461e-11	***	-6.8958	[10.]	1	42	13	335.508	3003.94	-7.75601	3.46469e-06	***	-3.93818	2.44	1
InBodyScore	75.622 ± 3.962	57.385 ± 6.41	63.692 ± 9.49	45	13	15.3462	37.929	9.73517	8.266e-08	***	3.96688	2.42772	1	45	13	15.3462	83.1361	4.4225	0.000660865	***	2.12119	4.67516	0.993

## Sheet: starters vs control
Category	Starters	Control	n1 (Starter)	n2 (Control)	var1	var2	T-statistic	P-value	significance	effect size	sample size 0,8 power - 0.05 P	Power % (alpha 0.05)
ACE inhibitor or ARB	0.052 ± 0.223	0.022 ± 0.149	58	45	0.0490488	0.0217284	0.801655	0.424673	n.s.	0.151646	683.574
ß-Blocker	0.138 ± 0.348	0.0 ± 0.0	58	45	0.118906	0	3.01993	0.00377919	**	0.527845	57.3172	0.741
Ca-antagonist	0.034 ± 0.184	0.0 ± 0.0	58	45	0.0332937	0	1.42678	0.159097	n.s.	0.249383	253.371
Imidazolidine receptor agonist	0.017 ± 0.131	0.0 ± 0.0	58	45	0.0169441	0	1	0.321537	n.s.	0.174787	514.791
Diuretics	0.017 ± 0.131	0.0 ± 0.0	58	45	0.0169441	0	1	0.321537	n.s.	0.174787	514.791
Bromocriptin	0.034 ± 0.184	0.022 ± 0.149	58	45	0.0332937	0.0217284	0.373435	0.709609	n.s.	0.0722458	3008.5
Statin	0.0 ± 0.0	0.022 ± 0.149	58	45	0	0.0217284	-1	0.322778	n.s.	-0.225854	308.701
Liraglutid	0.807 ± 0.398	0.0 ± 0.0	57	45	0.15574	0	15.303	1.16196e-21	***	2.7086	3.42297	1
Weight (kg)	109.533 ± 21.589	59.562 ± 6.201	58	45	458.067	37.5952	16.7589	5.58185e-26	***	2.98739	3.08303	1
BMI (kg/m2)	39.305 ± 6.9	21.113 ± 2.024	58	45	46.7953	4.00648	19.0497	3.05243e-29	***	3.39839	2.73489	1
Waist (cm)	108.018 ± 15.121	69.045 ± 5.456	55	44	224.481	29.0888	17.7267	1.02465e-27	***	3.28818	2.81473	1
Hip (cm)	127.127 ± 15.943	94.739 ± 5.09	55	44	249.566	25.3237	14.189	6.65544e-22	***	2.61852	3.55865	1
WHR	0.856 ± 0.133	0.729 ± 0.046	55	44	0.0173643	0.00206331	6.61039	6.57509e-09	***	1.22382	11.5251	1
Sodium (mmol/L)	139.216 ± 2.37	138.163 ± 2.046	55	43	5.51337	4.08978	2.35896	0.0203739	*	0.471617	71.5494	0.655
Potassium (mmol/L)	4.631 ± 1.46	4.263 ± 0.341	55	43	2.09223	0.113499	1.80996	0.0751963	n.s.	0.329645	145.425
Adjusted calcium (mmol/L)	2.319 ± 0.085	2.31 ± 0.056	50	40	0.00709629	0.003005	0.635095	0.527076	n.s.	0.128759	947.805
Magnesium (mmol/L)	0.887 ± 0.072	0.881 ± 0.059	49	39	0.00510521	0.003443	0.468686	0.640482	n.s.	0.0983816	1622.8
Glucose (mmol/L)	5.273 ± 0.983	4.7 ± 0.504	58	45	0.95027	0.248444	3.83625	0.000233115	***	0.707377	32.3604	0.97
Insulin (mIU/L)	16.337 ± 19.671	5.81 ± 4.487	42	21	377.739	19.1771	3.30094	0.00180458	**	0.644676	38.7548	0.91
HOMA-A-Index	4.04 ± 4.964	1.26 ± 0.998	40	21	24.0277	0.948929	3.41296	0.00137485	**	0.681788	34.7575	0.927
HbAc1% (%)	5.485 ± 0.667	5.198 ± 0.262	55	40	0.437243	0.0667438	2.90752	0.00479493	**	0.537233	55.366	0.826
Total protein (g/L)	70.856 ± 11.216	73.381 ± 3.8	45	42	123.007	14.093	-1.42531	0.159759	n.s.	-0.297446	178.393
Albumin (g/L)	46.694 ± 2.663	48.186 ± 2.13	49	43	6.94711	4.4305	-2.98303	0.00367987	**	-0.614363	42.5718	0.847
Total cholesterol (mmol/L)	4.888 ± 0.741	4.752 ± 0.87	51	42	0.538922	0.739209	0.803472	0.424055	n.s.	0.17004	543.879
Triglyceride (mmol/L)	1.62 ± 0.859	0.876 ± 0.371	51	42	0.723788	0.134218	5.58419	4.07275e-07	***	1.08798	14.2887	1
HDL-cholesterol (mmol/L)	1.248 ± 0.279	1.778 ± 0.424	51	37	0.0763984	0.174884	-6.64149	1.16383e-08	***	-1.52861	7.80596	1
LDL-cholesterol (mmol/L	2.93 ± 0.641	2.506 ± 0.743	50	36	0.403268	0.536434	2.76001	0.00740759	**	0.617939	42.092	0.789
C-reactive protein (mg/L)	9.09 ± 8.336	1.472 ± 1.063	42	39	67.8385	1.10151	5.87168	5.86988e-07	***	1.25916	10.9498	1
ASAT/GOT (U/L)	24.415 ± 18.272	18.956 ± 6.54	53	45	327.564	41.8202	2.02766	0.0465713	*	0.385618	106.534	0.527
ALAT/GPT (U/L)	30.377 ± 16.526	18.111 ± 8.781	53	45	267.971	75.3877	4.68101	1.12028e-05	***	0.906054	20.1288	0.997
Alkaline phosphatase (U/L)	77.18 ± 22.078	56.156 ± 13.514	50	45	477.708	178.576	5.65802	2.15762e-07	***	1.13482	13.2223	1
Gamma GT (U/L)	27.904 ± 22.188	11.533 ± 4.765	52	45	482.856	22.2044	5.18397	3.04345e-06	***	0.987506	17.1131	0.999
Total bilirubin (μmol/L)	8.032 ± 3.508	9.567 ± 5.914	50	45	12.0626	34.196	-1.51705	0.133758	n.s.	-0.31978	154.476
eGFR (mL/min/1.73m2)	95.346 ± 14.196	91.06 ± 12.913	53	43	197.724	162.862	1.54639	0.125416	n.s.	0.314242	159.933
Uric acid (μmol/L)	328.589 ± 71.457	219.1 ± 45.794	50	40	5003.95	2044.69	8.80716	1.4111e-13	***	1.78259	6.06885	1
Iron (μmol/L)	13.553 ± 5.619	16.823 ± 7.941	50	39	30.937	61.4356	-2.18124	0.0327496	*	-0.48581	67.4866	0.587
Ferritin (ng/mL)	76.706 ± 56.454	38.353 ± 21.62	38	17	3103.18	439.94	3.63433	0.000636605	***	0.788478	26.2456	0.953
White blood cell count (G/L)	8.408 ± 2.017	6.312 ± 1.359	54	44	3.99106	1.80399	6.12035	2.19977e-08	***	1.19577	12.019	1
Red blood cell count (T/L)	4.837 ± 0.377	4.48 ± 0.278	55	44	0.139477	0.0756952	5.40322	4.71936e-07	***	1.05734	15.0648	1
Hemoglobin (g/L)	134.215 ± 19.106	133.0 ± 9.218	55	44	358.384	83.0455	0.414929	0.679286	n.s.	0.0782557	2564.29
Hematocrit (L/L)	0.411 ± 0.026	0.39 ± 0.023	55	44	0.000683007	0.000506767	4.11783	8.07696e-05	***	0.819347	24.3817	0.989
Mean cellular volume (fL)	84.109 ± 8.555	87.223 ± 3.501	55	44	71.863	11.9781	-2.45438	0.0164369	*	-0.458183	75.7479	0.69
Thrombocyte (G/L)	318.382 ± 62.462	256.114 ± 59.931	55	44	3830.53	3510.15	5.04122	2.24644e-06	***	1.01492	16.2583	0.999
Parathormone (pmol/L)	4.65 ± 6.128	3.203 ± 1.355	48	34	36.7729	1.78323	1.58223	0.119508	n.s.	0.30291	172.05
25OHD3/D2-vitamin (nmol/L)	65.757 ± 22.465	80.989 ± 42.042	47	36	493.922	1718.45	-1.96906	0.0544828	n.s.	-0.469974	72.0436
TSH (mIU/L)	2.144 ± 1.318	2.574 ± 1.523	50	42	1.70139	2.26398	-1.43329	0.155589	n.s.	-0.303816	171.031
fT3 (pmol/L)	4.884 ± 0.731	5.106 ± 0.785	15	17	0.498517	0.579377	-0.827945	0.414262	n.s.	-0.291957	185.126
fT4 (pmol/L)	17.086 ± 5.0	16.237 ± 2.115	18	19	23.6138	4.23917	0.666312	0.511945	n.s.	0.223449	315.361
Anti-TG (IU/mL)	26.957 ± 58.167	49.758 ± 77.367	40	19	3298.8	5670.59	-1.14056	0.263703	n.s.	-0.351602	127.947
Anti-TPO (IU/mL)	39.762 ± 75.691	19.018 ± 40.453	42	17	5592.65	1540.21	1.35997	0.179662	n.s.	0.306516	168.048
Testosterone (nmol/L)	1.322 ± 0.738	1.129 ± 0.646	44	24	0.531545	0.400244	1.11778	0.268703	n.s.	0.272744	211.986
SHBG (nmol/L)	33.655 ± 24.326	76.96 ± 40.344	44	25	578.286	1562.52	-4.88607	2.39248e-05	***	-1.39564	9.12711	0.998
DHEAS (umol/L)	7.061 ± 3.111	6.246 ± 3.182	42	22	9.44969	9.66527	0.980703	0.332366	n.s.	0.259952	233.265
Cortisol (nmol/L)	354.765 ± 149.949	345.941 ± 102.326	34	17	21823.4	9854.76	0.246892	0.806137	n.s.	0.0647638	3743.54
Prolactin (mIU/L)	401.433 ± 229.511	370.565 ± 190.311	43	23	51450.2	34643.7	0.583367	0.56213	n.s.	0.142353	775.609
Autonome score	2.333 ± 1.826	1.227 ± 1.327	57	44	3.27485	1.72107	3.52412	0.000645712	***	0.679391	34.9961	0.941
Heart rate changes during deep inhalation (1/min)	26.123 ± 8.054	26.091 ± 5.858	57	44	63.7218	33.5372	0.0230334	0.98167	n.s.	0.00444083	795992
Valsalva-ratio	1.361 ± 0.221	1.518 ± 0.231	57	44	0.0479243	0.0521706	-3.45696	0.000834247	***	-0.697808	33.226	0.932
Systolic RR response to standing up (mmHg)	3.909 ± 8.571	1.909 ± 3.529	55	44	72.119	12.1736	1.57201	0.120154	n.s.	0.293565	183.115
30/15 ratio	1.066 ± 0.121	1.118 ± 0.133	54	44	0.0144323	0.0174088	-2.003	0.0482542	*	-0.410822	93.9802	0.518
Diastolic RR response to handgrip (mmHg)	12.9 ± 9.778	12.465 ± 7.469	50	43	93.69	54.4813	0.242758	0.808746	n.s.	0.0494883	6410.56
Systolic RR (mmHg)	136.764 ± 14.546	113.364 ± 13.863	55	44	207.744	187.822	8.16413	1.44111e-12	***	1.6424	6.92527	1
Diastolic RR (mmHg)	84.691 ± 11.981	69.364 ± 11.475	55	44	140.941	128.686	6.47539	4.29551e-09	***	1.30339	10.2953	1
NM2000 (CPT)	198.365 ± 62.183	172.133 ± 39.9	52	45	3792.35	1556.6	2.50412	0.0141195	*	0.494579	65.1493	0.707
NM250 (CPT)	79.885 ± 37.914	69.267 ± 28.47	52	45	1409.79	792.551	1.57143	0.119471	n.s.	0.313502	160.684
NM5 (CPT)	56.865 ± 31.427	47.511 ± 27.798	52	45	968.693	755.539	1.55548	0.123159	n.s.	0.313888	160.292
NP2000 (CPT)	320.827 ± 106.25	318.622 ± 86.347	52	45	11071.9	7290.15	0.112687	0.910517	n.s.	0.0226036	30725.3
NP250 (CPT)	157.308 ± 89.575	169.178 ± 48.742	52	45	7869.33	2322.99	-0.824837	0.41189	n.s.	-0.161415	603.45
NP5 (CPT)	96.904 ± 55.638	99.2 ± 40.504	52	45	3036.05	1604.12	-0.234365	0.81522	n.s.	-0.0466598	7211.23
RR	7.368 ± 0.587	7.711 ± 0.458	57	45	0.33795	0.205432	-3.31233	0.00128855	**	-0.641832	39.09	0.912
RH	6.965 ± 0.886	7.578 ± 0.543	57	45	0.770699	0.288395	-4.29968	4.15274e-05	***	-0.812419	24.7816	0.99
LR	7.298 ± 0.706	7.622 ± 0.49	57	45	0.489997	0.235062	-2.72912	0.00752203	**	-0.522084	58.5672	0.78
LH	6.982 ± 0.744	7.467 ± 0.625	57	45	0.543552	0.382222	-3.57031	0.000550793	***	-0.697573	33.2477	0.947
SMM (kg)	32.164 ± 4.982	24.373 ± 2.529	42	45	24.2252	6.25618	9.09967	6.83566e-13	***	1.99296	5.11657	1
FFMI	20.521 ± 2.431	15.812 ± 1.155	42	43	5.77121	1.30382	11.3628	2.0466e-16	***	2.48372	3.79219	1
PBF%	46.667 ± 5.19	24.709 ± 5.162	43	45	26.3106	26.0501	19.8926	6.97379e-34	***	4.24276	2.32239	1
WholeBodyPhaseAngle	5.646 ± 0.438	5.241 ± 0.611	41	40	0.187365	0.36457	3.42607	0.00102453	**	0.764471	27.8543	0.928
Bone Mineral Content (kg)	3.161 ± 0.475	2.658 ± 0.275	43	45	0.220597	0.0737004	6.03982	7.69841e-08	***	1.30291	10.302	1
Basal Metabolic Rate (kcal)	1606.279 ± 186.207	1331.956 ± 91.242	43	45	33866.6	8140.13	8.71263	2.8398e-12	***	1.88439	5.56663	1
VisceralisFatArea (cm2)	216.87 ± 59.277	63.164 ± 18.539	43	42	3432	335.508	16.2112	1.28755e-21	***	3.48271	2.67915	1
InBodyScore	57.233 ± 9.211	75.622 ± 3.962	43	45	82.8761	15.3462	-12.0682	2.85798e-17	***	-2.61464	3.56485	1

## Sheet: starters vs finalists
Category	1st measurement (58)	2nd meaddurement(16)	n1 (1st m.)	n2 (2nd m.)	var1	var2	T-statistic	P-value	significance	effect size	sample size 0,8 power - 0.05 P	Power % (alpha 0.05)
ACE inhibitor or ARB	0.052 ± 0.223	0.0 ± 0.0	58	16	0.0490488	0	1.76326	0.0832162	n.s.	0.260215	232.796
ß-Blocker	0.138 ± 0.348	0.0 ± 0.0	58	16	0.118906	0	3.01993	0.00377919	**	0.445669	80.0054	0.227
Ca-antagonist	0.034 ± 0.184	0.0 ± 0.0	58	16	0.0332937	0	1.42678	0.159097	n.s.	0.210559	355.034
Imidazolidine receptor agonist	0.017 ± 0.131	0.0 ± 0.0	58	16	0.0169441	0	1	0.321537	n.s.	0.147576	721.749
Diuretics	0.017 ± 0.131	0.0 ± 0.0	58	16	0.0169441	0	1	0.321537	n.s.	0.147576	721.749
Bromocriptin	0.034 ± 0.184	0.0 ± 0.0	58	16	0.0332937	0	1.42678	0.159097	n.s.	0.210559	355.034
Statin	0 ± 0.0	0 ± 0.0	58	16	0	0			no data.		[10.]
Liraglutid	0.807 ± 0.398	1.0 ± 0.0	57	16	0.15574	0	-3.65941	0.000560693	***	-0.545769	53.6784	n.a.
Weight (kg)	109.533 ± 21.589	89.088 ± 15.739	58	16	458.067	232.229	4.21591	0.000187359	***	0.996909	16.8119	0.943
BMI (kg/m2)	39.305 ± 6.9	32.878 ± 5.196	58	16	46.7953	25.3156	4.05774	0.000308285	***	0.976457	17.4782	0.934
Waist (cm)	108.018 ± 15.121	94.0 ± 13.578	55	16	224.481	172.844	3.54013	0.00148402	**	0.94723	18.5068	0.916
Hip (cm)	127.127 ± 15.943	115.625 ± 12.537	55	16	249.566	147.359	3.02633	0.00498911	**	0.753378	28.6501	0.757
WHR	0.856 ± 0.133	0.812 ± 0.078	55	15	0.0173643	0.00570354	1.63637	0.109894	n.s.	0.357147	124.035
Sodium (mmol/L)	139.216 ± 2.37	138.786 ± 1.528	55	14	5.51337	2.16837	0.830483	0.412618	n.s.	0.192998	422.397
Potassium (mmol/L)	4.631 ± 1.46	4.557 ± 0.279	55	14	2.09223	0.072449	0.35213	0.725879	n.s.	0.0563169	4950.43
Adjusted calcium (mmol/L)	2.319 ± 0.085	2.342 ± 0.083	50	13	0.00709629	0.00641302	-0.847144	0.407436	n.s.	-0.260499	232.291
Magnesium (mmol/L)	0.887 ± 0.072	0.864 ± 0.087	49	13	0.00510521	0.00694675	0.897752	0.382098	n.s.	0.311977	162.25
Glucose (mmol/L)	5.273 ± 0.983	4.92 ± 0.397	58	15	0.95027	0.146933	2.14232	0.036384	*	0.392988	102.612	0.275
Insulin (mIU/L)	16.337 ± 19.671	10.678 ± 8.369	42	9	377.739	62.2506	1.37288	0.179979	n.s.	0.30912	165.245
HOMA-A-Index	4.04 ± 4.964	2.404 ± 1.873	40	9	24.0277	3.11668	1.6311	0.111776	n.s.	0.356556	124.443
HbAc1% (%)	5.485 ± 0.667	5.118 ± 0.183	55	11	0.437243	0.0305785	3.4774	0.000967458	***	0.595004	45.3208	0.441
Total protein (g/L)	70.856 ± 11.216	71.917 ± 3.029	45	12	123.007	8.40972	-0.562377	0.576147	n.s.	-0.104821	1429.66
Albumin (g/L)	46.694 ± 2.663	46.769 ± 1.481	49	13	6.94711	2.02367	-0.134609	0.893693	n.s.	-0.0304798	16898
Total cholesterol (mmol/L)	4.888 ± 0.741	4.976 ± 0.847	51	13	0.538922	0.661824	-0.343167	0.735682	n.s.	-0.115494	1177.81
Triglyceride (mmol/L)	1.62 ± 0.859	1.328 ± 0.766	51	13	0.723788	0.541398	1.19587	0.245442	n.s.	0.346728	131.542
HDL-cholesterol (mmol/L)	1.248 ± 0.279	1.442 ± 0.287	51	13	0.0763984	0.0758284	-2.1888	0.0418451	*	-0.690958	33.8678	0.604
LDL-cholesterol (mmol/L	2.93 ± 0.641	2.927 ± 0.726	50	13	0.403268	0.486144	0.0139369	0.989041	n.s.	0.00466977	719856
C-reactive protein (mg/L)	9.09 ± 8.336	7.483 ± 9.339	42	12	67.8385	79.9497	0.538028	0.597806	n.s.	0.18779	446.097
ASAT/GOT (U/L)	24.415 ± 18.272	20.133 ± 4.719	53	15	327.564	20.7822	1.53472	0.129647	n.s.	0.261664	230.235
ALAT/GPT (U/L)	30.377 ± 16.526	25.267 ± 11.492	53	15	267.971	123.262	1.36796	0.180793	n.s.	0.327714	147.132
Alkaline phosphatase (U/L)	77.18 ± 22.078	68.133 ± 19.932	50	15	477.708	370.782	1.50291	0.145278	n.s.	0.418444	90.6228
Gamma GT (U/L)	27.904 ± 22.188	25.133 ± 29.017	52	15	482.856	785.849	0.342065	0.736062	n.s.	0.116286	1161.84
Total bilirubin (μmol/L)	8.032 ± 3.508	7.779 ± 2.775	50	14	12.0626	7.15026	0.284018	0.778658	n.s.	0.0752492	2773.21
eGFR (mL/min/1.73m2)	95.346 ± 14.196	98.714 ± 18.165	53	15	197.724	307.957	-0.663227	0.515109	n.s.	-0.222725	317.41
Uric acid (μmol/L)	328.589 ± 71.457	293.769 ± 87.948	50	13	5003.95	7139.87	1.31878	0.205412	n.s.	0.464335	73.7799
Iron (μmol/L)	13.553 ± 5.619	14.569 ± 6.448	50	13	30.937	38.376	-0.519517	0.610082	n.s.	-0.175551	510.329
Ferritin (ng/mL)	76.706 ± 56.454	67.312 ± 33.839	38	8	3103.18	1001.93	0.623469	0.541483	n.s.	0.175582	510.147
White blood cell count (G/L)	8.408 ± 2.017	7.989 ± 1.963	54	15	3.99106	3.59606	0.726876	0.47467	n.s.	0.208895	360.695
Red blood cell count (T/L)	4.837 ± 0.377	4.726 ± 0.419	55	14	0.139477	0.162653	0.90209	0.378464	n.s.	0.287623	190.719
Hemoglobin (g/L)	134.215 ± 19.106	135.467 ± 7.482	55	15	358.384	52.2489	-0.38885	0.698778	n.s.	-0.0721238	3018.68
Hematocrit (L/L)	0.411 ± 0.026	0.408 ± 0.025	55	15	0.000683007	0.000562667	0.355181	0.72561	n.s.	0.0992603	1594.21
Mean cellular volume (fL)	84.109 ± 8.555	86.267 ± 3.628	55	15	71.863	12.2822	-1.45197	0.152136	n.s.	-0.276626	206.104
Thrombocyte (G/L)	318.382 ± 62.462	305.8 ± 59.206	55	15	3830.53	3271.63	0.720878	0.478176	n.s.	0.203572	379.756
Parathormone (pmol/L)	4.65 ± 6.128	3.408 ± 1.417	48	12	36.7729	1.84076	1.27409	0.207718	n.s.	0.223683	314.703
25OHD3/D2-vitamin (nmol/L)	65.757 ± 22.465	103.9 ± 44.089	47	11	493.922	1767.15	-2.78589	0.0173894	*	-1.38207	9.28425	0.983
TSH (mIU/L)	2.144 ± 1.318	2.421 ± 1.298	50	14	1.70139	1.56416	-0.704066	0.489083	n.s.	-0.211061	353.352
fT3 (pmol/L)	4.884 ± 0.731	nan ± nan	15	0	0.498517				no data.		[10.]
fT4 (pmol/L)	17.086 ± 5.0	17.2 ± 3.859	18	3	23.6138	9.92667	-0.045187	0.966596	n.s.	-0.0232774	28972.3
Anti-TG (IU/mL)	26.957 ± 58.167	35.8 ± 35.334	40	3	3298.8	832.327	-0.395153	0.720085	n.s.	-0.154414	659.318
Anti-TPO (IU/mL)	39.762 ± 75.691	43.333 ± 62.065	42	3	5592.65	2568.06	-0.0947614	0.931714	n.s.	-0.0475483	6944.28
Testosterone (nmol/L)	1.322 ± 0.738	28.996 ± 96.37	44	12	0.531545	8513.23	-0.994767	0.341228	n.s.	-0.636187	39.7688
SHBG (nmol/L)	33.655 ± 24.326	57.242 ± 62.686	44	12	578.286	3602.07	-1.27748	0.225758	n.s.	-0.66144	36.8657
DHEAS (umol/L)	7.061 ± 3.111	10.647 ± 16.951	42	11	9.44969	261.209	-0.698538	0.500492	n.s.	-0.447806	79.2528
Cortisol (nmol/L)	354.765 ± 149.949	384.0 ± 150.9	34	7	21823.4	19517.7	-0.467285	0.651878	n.s.	-0.194778	414.732
Prolactin (mIU/L)	401.433 ± 229.511	386.167 ± 156.045	43	12	51450.2	22320.8	0.26761	0.791125	n.s.	0.0705694	3153.09
Autonome score	2.333 ± 1.826	2.312 ± 1.401	57	16	3.27485	1.83984	0.0489504	0.961274	n.s.	0.0119414	110085
Heart rate changes during deep inhalation (1/min)	26.123 ± 8.054	25.875 ± 6.163	57	16	63.7218	35.6094	0.132235	0.895655	n.s.	0.0322122	15129.5
Valsalva-ratio	1.361 ± 0.221	1.387 ± 0.169	57	16	0.0479243	0.0266687	-0.519513	0.607094	n.s.	-0.126408	983.352
Systolic RR response to standing up (mmHg)	3.909 ± 8.571	4.0 ± 4.633	55	16	72.119	20.125	-0.0555606	0.955928	n.s.	-0.0115313	118056
30/15 ratio	1.066 ± 0.121	1.922 ± 3.491	54	16	0.0144323	11.4233	-0.980304	0.342473	n.s.	-0.520791	58.8535
Diastolic RR response to handgrip (mmHg)	12.9 ± 9.778	11.533 ± 6.49	50	15	93.69	39.3156	0.62904	0.533416	n.s.	0.149367	704.569
Systolic RR (mmHg)	136.764 ± 14.546	127.5 ± 15.756	55	16	207.744	232.75	2.10517	0.0464189	*	0.625174	41.1466	0.595
Diastolic RR (mmHg)	84.691 ± 11.981	80.438 ± 10.456	55	16	140.941	102.496	1.38414	0.177434	n.s.	0.364578	119.07
NM2000 (CPT)	198.365 ± 62.183	195.643 ± 70.198	52	14	3792.35	4575.8	0.131854	0.896497	n.s.	0.0426111	8646.47
NM250 (CPT)	79.885 ± 37.914	95.571 ± 49.589	52	14	1409.79	2283.39	-1.10022	0.286308	n.s.	-0.386775	105.904
NM5 (CPT)	56.865 ± 31.427	57.429 ± 31.814	52	14	968.693	939.816	-0.058945	0.95357	n.s.	-0.0178754	49128.7
NP2000 (CPT)	320.827 ± 106.25	345.429 ± 156.549	52	14	11071.9	22757	-0.554616	0.58666	n.s.	-0.208115	363.396
NP250 (CPT)	157.308 ± 89.575	181.857 ± 124.235	52	14	7869.33	14331.8	-0.692496	0.498082	n.s.	-0.25149	249.161
NP5 (CPT)	96.904 ± 55.638	83.0 ± 45.375	52	14	3036.05	1911.86	0.967328	0.342785	n.s.	0.258858	235.233
RR	7.368 ± 0.587	7.733 ± 0.458	57	15	0.33795	0.195556	-2.58012	0.0155389	*	-0.64803	38.365	0.609
RH	6.965 ± 0.886	7.0 ± 0.655	57	15	0.770699	0.4	-0.170534	0.865772	n.s.	-0.0415455	9095.66
LR	7.298 ± 0.706	7.733 ± 0.458	57	15	0.489997	0.195556	-2.88662	0.00674764	**	-0.655248	37.5466	0.62
LH	6.982 ± 0.744	7.2 ± 0.414	57	15	0.543552	0.16	-1.4964	0.142291	n.s.	-0.315019	159.15
SMM (kg)	32.164 ± 4.982	28.669 ± 3.995	42	13	24.2252	14.7314	2.5918	0.0158097	*	0.731788	30.3044	0.637
FFMI	20.521 ± 2.431	19.042 ± 2.12	42	12	5.77121	4.1191	2.06155	0.0524464	n.s.	0.624649	41.2141
PBF%	46.667 ± 5.19	42.515 ± 6.501	43	13	26.3106	39.0136	2.10855	0.050224	n.s.	0.75376	28.6222
WholeBodyPhaseAngle	5.646 ± 0.438	5.375 ± 0.531	41	12	0.187365	0.258542	1.61616	0.126035	n.s.	0.590068	46.0653
Bone Mineral Content (kg)	3.161 ± 0.475	2.998 ± 0.412	43	13	0.220597	0.156833	1.20426	0.240983	n.s.	0.352848	127.052
Basal Metabolic Rate (kcal)	1606.279 ± 186.207	1492.077 ± 145.601	43	13	33866.6	19569	2.31333	0.0291981	*	0.641637	39.1132	0.529
VisceralisFatArea (cm2)	216.87 ± 59.277	187.868 ± 57.046	43	13	3432	3003.94	1.59159	0.126788	n.s.	0.493331	65.4743
InBodyScore	57.233 ± 9.211	63.692 ± 9.49	43	13	82.8761	83.1361	-2.16516	0.0430613	*	-0.696539	33.3434	0.595
